# Supplementary material for: Food allergy spectrum in the tropic: clinical and epidemiological profiles in a colombian hospital. A cross-sectional study
Source: Front Immunol. 2023 Dec 19;14:1291275. doi: 10.3389/fimmu.2023.1291275 (PMC10773786; doi:10.3389/fimmu.2023.1291275)
Supplement: Supplementary file 1 [file DataSheet_1.xlsx]

## Sheet: in
Codigo	M3912_C1	M3912_C92	M3912_C2	M3912_C3	M3912_C4	M3912_C5	M3912_C6	M3912_C7	M3912_C8	M3913_C9	M3913_C10	M3913_C11	M3913_C12	M3913_C13	M3913_C14	M3913_C15	M3913_C16	M3913_C17	M3916_C42	M3916_C43	M3916_C44	M3916_C45	M3916_C46	M3916_C47	M3916_C48	M3916_C49	M3916_C50	M3916_C51	M3916_C52	M3916_C53	M3916_C54	M3916_C55	M3916_C56	M3916_C57	M3916_C58	M3916_C59	M3916_C60	M3916_C61	M3916_C62	M3916_C63	M3916_C64	M3916_C65	M3916_C66	M3916_C67	M3916_C68	M3916_C69	M3916_C70	M3916_C71	M3916_C72
1	16238486	1945-05-14	2011-01-21	SD	2014-02-06	0	64	0		1	1	0	0	1	0	0	0	1	0		1	1	0	0	0	0	0	0	0	NA	1	SD	0	0	0	SD	0	0	SD	SD	SD	SD	SD	SD	SD	SD	1	1	0
2	31144017	1953-10-30	2011-02-16	57	2011-04-04	0	57	0		0	0	0	0	0	0	0	0	0	0		1	0									1	SD	NA	NA	NA	SD	NA	NA	SD	SD	SD	SD	SD	SD	SD	SD	SD	SD	SD
3	1105365363	2005-09-14	2011-08-19	SD	2011-10-07	1	5	0		1	1	0	0	0	0	0	0	0	0		1	1	1	0	0	0	0	0	0	NA	1	0	0	NA	NA	0	NA	NA	0	SD	0	0	0	SD	0	0	0	0	SD
4	66928962	1975-07-02	2011-09-06	36	2011-10-19	0	36	0		0	0	0	0	0	0	0	0	1	0		1	0									1	0	0	NA	NA	1	NA	NA	0	SD	0	0	0	SD	0	0	0	0	SD
5	1105383779	2019-03-31	2014-06-11	SD	2014-06-16	1	1	0		0	0	0	0	0	0	0	0	1	1	78	0	0									0
6	1110291841	2006-05-30	2014-03-18	7	2014-06-25	0	7	0		1	1	0	1	0	0	0	0	1	1	805	1	1	1	0	0	0	1	0	0	NA	1	0	0	NA	NA	0	NA	NA	0	SD	SD	0	0	SD	0	0	0	0	0
7	1110373562	2012-02-08	2014-05-23	SD	2014-06-26	0	2	0		1	1	0	0	0	0	0	0	0	0		1	SD									1	0	0	0	0	0	0	0	SD	SD	SD	SD	SD	SD	SD	SD	SD	SD	SD
8	1109552027	2012-03-06	2014-04-30	0	2014-07-02	0	2	0		1	0	1	0	0	0	0	0	1	1	5	1	0									SD
9	1111764464	2006-12-27	2014-05-21	0	2014-07-09	1	7	1		1	1	0	1	0	0	0	1	1	1	37	1	0									0
10	98062156171	1998-06-21	2014-05-27	13	2014-07-25	0	15	0		1	0	0	0	1	0	0	0	1	0		1	1	1	0	0	SD	0	0	0	NA	SD
11	1106518664	2010-12-09	2012-05-07	1	2014-07-17	0	1	0		1	0	0	1	0	0	0	0	1	0		1	SD									0
12	31985267	1967-09-21	2014-02-03	46	2014-07-29	0	46	0		0	0	0	0	0	0	0	0	SD	0		0	SD									SD
13	1110371030	2009-06-04	2014-06-06	0	2014-07-30	0	5	0		1	1	0	0	1	0	0	0	0	0		1	1	1	0	0	0	0	0	0	NA	0
14	16837867	1977-11-07	2014-06-12	36	2014-08-06	1	36	0		1	1	0	0	0	0	0	0	1	0		0	SD									SD
15	1109552789	2012-07-10	2014-07-03	SD	2014-08-15	1	2	1		1	1	0	1	0	0	0	0	0	1	697	0	SD									SD
16	1006170877	2002-04-08	2014-07-11	11	2014-08-27	1	12	0		1	1	0	1	0	0	0	0	1	0		1	1	1	1	0	1	1	0	0	NA	0
17	1107866100	2012-01-13	2014-04-01	1	2014-09-03	1	2	0		1	0	0	1	0	0	0	0	1	1		1	1	1	0	0	0	0	0	0	NA	1	SD	NA	NA	NA	1	SD	SD	SD	SD	SD	SD	SD	SD	SD	SD	SD	SD	SD
18	66999615	1977-07-03	2014-04-14	18	2014-09-08	0	36	0		0	0	0	0	0	0	0	0	SD	0		0	SD									SD
19	29463431	1963-08-07	2014-08-04	42	2014-09-10	0	50	1		1	1	0	0	1	0	0	0	SD	0		1	1	1	1	1	1	1	0	0	NA	0
20	1108336219	2008-09-22	2014-08-13	0	2014-09-10	0	5	0		1	1	0	1	0	0	0	0	0	0		1	1	1	0	0	0	0	0	0	NA	SD
21	1232789836	2014-10-07	2015-11-30	1	2016-02-22	0	1	0		1	1	0	0	0	0	0	0	1	0		0	0									0
22	1105386396	2013-09-19	2015-10-21	1	2016-03-11	0	2	0		0	0	0	0	0	0	0	0	1	0		0	0									0
23	1059065404	2012-08-03	2015-06-05	2	2016-03-18	0	2	1		0	0	0	1	0	0	0	0	1	1	7268	0	0									0
24	1006188693	2000-06-17	2016-04-08	15	2016-07-12	1	15	1		0	0	0	0	0	0	0	0	SD	1	2574	1	1	1	0	0	0	0	0	0	NA	1	0	0	0	0	0	0	0	0	0	0	0	0	0	0	0	0	0	0
25	38945726	1941-12-01	2016-05-25	74	2016-06-13	0	74	0		0	0	0	0	0	0	0	0	0	0		1	0									1	0	0	0	0	0	0	0	0	0	0	0	0	0	0	0	0	0	0
26	1108257664	2014-06-20	2015-04-13	0	2016-06-17	1	0	0		0	0	0	0	0	0	0	0	0	0		1	0									1	0	0	0	0	1	1	1	0	0	0	0	0	0	0	0	0	0	0
27	1061740264	2009-08-29	2016-02-24	6	2016-06-29	1	6	1		1	1	0	0	0	0	0	0	1	0		1	1	0	0	0	0	0	0	0	NA	1	SD	NA	NA	NA	0	0	0	SD	SD	SD	SD	SD	SD	SD	SD	SD	SD	SD
28	1112058898	2013-12-16	2015-07-21	1	2016-06-30	0	1	0		0	0	0	0	0	0	0	0	1	0		0	0									0
29	16677466	1962-10-05	2016-07-11	45	2016-07-14	1	53	0		1	1	0	0	0	0	0	0	0	0		1	1	1	0	0	0	1	1	0	NA	1	0	0	0	0	0	0	0	0	0	0	0	0	0	0	0	0	0	0
30	1105386988	2013-10-19	2014-02-21	0	2016-07-15	0	0	1		1	0	0	1	0	0	0	0	0	1	85	0	0									0
31	1105371448	2007-09-26	2016-05-20	6	2016-07-29	0	8	1		1	1	1	0	1	0	0	1	1	0		1	1	1	0	0	0	0	0	0	Moho	1	0	0	0	0	1	1	1	0	0	0	0	0	0	0	0	0	0	0
32	1006206325	2000-04-06	2016-07-21	15	2016-08-04	1	16	1		1	1	0	0	0	0	0	0	SD	0		1	1	1	0	0	1	1	0	0	gramineas	1	0	0	0	0	0	0	0	0	0	0	0	0	0	0	0	0	0	1
33	1111557422	2013-09-12	2015-08-14	1	2016-08-05	1	2	0		1	0	0	1	0	0	0	0	1	0		0	0									0
34	31224129	1950-02-18	2016-06-27	62	2016-08-16	0	66	0		0	0	0	0	0	0	0	0	0	0		1	0									1	SD	SD	SD	SD	SD	SD	SD	SD	SD	SD	SD	SD	SD	SD	SD	0	0	0
35	1150691997	2013-11-18	2016-03-10	0	2016-08-18	1	2	0		1	0	0	0	0	0	0	0	1	0		0	0									0
36	1232794149	2015-09-13	2016-06-08	0	2016-08-23	1	0	0		1	0	0	1	1	0	0	0	0	1	27	0	0									0
37	65762259	1974-04-29	2016-08-31	38	2016-09-20	0	42	0		0	0	0	0	0	0	0	0	0	0		1	0									1	SD	SD	SD	SD	SD	SD	SD	SD	SD	SD	SD	SD	SD	SD	SD	1	1	0
38	16761291	1969-02-12	2016-08-31	46	2016-09-20	1	47	0		1	1	0	0	0	0	0	0	0	0		1	1	1	1	0	1	1	0	0	Gramineas	1	SD	SD	SD	SD	SD	SD	SD	SD	SD	SD	SD	SD	SD	SD	SD	0	0	0
39	1232794237	2015-09-17	2016-07-19	0	2016-09-30	0	0	0		1	0	0	1	0	0	0	0	1	0		1	0									1	0	0	0	0	0	0	0	SD	SD	SD	SD	SD	SD	SD	SD	0	0	0
40	1010965482	2003-01-23	2016-09-19	11	2016-10-19	1	13	0		0	0	0	0	0	0	0	0	0	0		0	0									0
41	1117030886	2015-12-10	2016-06-13	0	2016-10-20	1	0	1		1	0	0	1	0	0	0	0	1	1	43.4	0	0									0
42	1088833139	2010-09-15	2015-10-16	4	2016-02-16	1	5	0		1	0	0	0	1	0	0	0	1	0		1	1	1	0	0	0	0	0	0	NA	1	SD	SD	SD	SD	SD	SD	SD	SD	SD	SD	SD	SD	SD	SD	SD	SD	SD	SD
43	1107840173	2005-07-08	2011-09-21	SD	2011-10-24	0	6	0		0	0	0	0	0	0	0	0	1	0		1	0									1	0	0	NA	NA	0	NA	NA	0	SD	SD	0	0	SD	0	0	0	0	SD
44	1110287403	2005-02-15	2011-10-26	3	2011-11-04	1	6	0		1	1	0	0	0	0	0	0	0	1	180	1	1	0	0	0	0	0	0	0	NA	1	0	0	SD	SD	0	SD	SD	0	SD	SD	0	0	SD	0	0	0	0	SD
45	1107861520	2010-08-18	2016-04-19	4	2016-10-25	1	6	0		1	1	0	1	0	0	0	0	1	1	323	1	1	0	0	0	0	0	0	0	NA	1	0	0	0	0	0	0	0	0	0	0	0	0	0	0	0	0	0	0
46	1105368098	2006-07-13	2011-10-05	SD	2011-11-16	1	5	0		1	0	1	1	0	0	0	0	1	0		1	1	1	0	0	0	1	1	SD	NA	1	0	0	SD	SD	0	SD	SD	0	SD	SD	0	0	SD	0	0	0	0	0
47	1110296458	2008-07-28	2011-04-27	SD	2011-11-21	1	2	0		1	1	1	0	0	0	0	0	0	1	29.95	1	1	0	0	0	0	0	0	0	NA	1	0	SD	SD	SD	0	SD	SD	0	SD	SD	SD	SD	SD	SD	SD	SD	SD	SD
48	1109558367	2015-04-27	2016-09-07	0	2016-10-28	0	1	1		0	0	0	0	0	0	0	0	1	0		0	0									0
49	1109558368	2015-04-27	2016-09-07	SD	2016-10-28	0	1	1		0	0	0	0	0	0	0	0	1	0		0	0									0
50	16716442	1965-11-28	2011-11-03	45	2011-12-15	1	45	0		1	1	0	0	0	0	0	0	0	0		1	1	1	1	0	0	0	0	SD	NA	1	0	0	SD	SD	0	SD	SD	0	SD	SD	0	0	SD	0	0	0	0	SD
51	94450169	1975-09-10	2011-12-16	30	2011-12-22	1	36	0		0	0	0	0	1	0	0	0	0	1	2115	1	1	1	0	0	1	0	0	0	NA	1	0	0	SD	SD	0	SD	SD	0	SD	SD	0	0	SD	0	0	0	0	SD
52	1232794178	2015-09-15	2016-10-03	0	2016-11-01	0	1	0		1	0	0	1	0	0	0	0	1	1	4.84	0	0									0
53	1029604217	2015-05-26	2016-07-08	0	2016-12-07	0	1	1		0	0	0	0	0	0	0	0	1	0		1	0									1	0	0	0	0	0	0	0	0	0	0	0	0	0	0	0	0	0	0
54	1109192519	2011-03-16	2012-04-24	0	2012-06-07	1	1	0		1	0	1	0	0	0	0	0	1	0		1	0									1	0	0	SD	SD	1	SD	SD	0	SD	SD	0	0	SD	0	0	0	0	SD
55	67001620	1977-05-08	2016-12-12	31	2017-01-19	0	39	0		0	0	0	0	0	0	0	0	0	0		1	1	1	0	0	0	0	0	0	Gramineas	1	SD	SD	SD	SD	SD	SD	SD	SD	SD	SD	SD	SD	SD	SD	SD	0	0	0
56	1105360227	2004-01-14	2012-03-21	7	2012-05-11	0	8	0		1	1	0	0	0	0	0	1	1	0		1	0									1	SD	SD	SD	SD	SD	SD	SD	SD	SD	SD	SD	SD	SD	SD	SD	0	0	SD
58	1110364580	2005-01-25	2011-03-11	SD	2012-08-10	1	6	0		1	1	0	1	0	0	0	0	0	0		1	1	1	0	0	1	1	0	0	NA	1	0	0	SD	SD	1	0	0	0	SD	SD	0	0	SD	0	0	0	0	SD
59	1105371007	2007-07-27	2017-01-23	9	2017-03-01	0	9	0		0	0	0	0	0	0	0	0	1	0		0	0									0
60	1144072412	1994-08-12	2011-08-29	17	2012-08-17	1	17	0		1	1	1	0	0	0	0	0	1	1	647	1	1	1	1	0	1	1	0	0	NA	1	SD	SD	SD	SD	SD	SD	SD	SD	SD	SD	SD	SD	SD	SD	SD	SD	SD	SD
61	1150693092	2015-10-05	2016-10-06	0	2017-03-17	0	1	0		1	0	0	1	0	0	0	0	1	0		1	0									1	1	1	1	1	1	1	1	0	1	0	0	0	0	0	0	0	0	0
62	1130601317	1988-08-20	2012-08-02	8	2012-09-06	0	23	0		1	1	0	0	0	0	0	0	1	0		1	1	1	1	1	0	1	1	SD	Caballo positivo	1	1	1	SD	SD	0	SD	SD	0	SD	SD	0	0	SD	0	1	0	0	SD
63	1108257202	2013-08-17	2013-11-18		2014-09-18	0	0.2	0		1	1	1	1	0	0	0	0	1	0		1	0									1	0	SD	SD	SD	1	SD	SD	0	SD	SD	0	0	SD	0	0	0	0	SD
64	1105376576	2009-12-03	2017-03-01	SD	2017-03-31	0	7	0		1	0	0	1	0	0	0	0	1	0		1	1	0	0	0	0	0	1	0	NA	1	0	0	0	0	0	0	0	0	0	0	0	0	0	0	0	0	0	0
65	519893	1983-10-05	2012-02-03	27	2012-11-22	0	28	0		1	1	0	0	0	0	0	0	1	0		1	1	1	1	0	1	0	0	SD	NA	1	SD	SD	SD	SD	SD	SD	SD	SD	SD	SD	SD	SD	SD	SD	SD	0	0	SD
66	1151934512	1990-03-05	2017-03-01	24	2017-05-11	0	26	0		0	0	0	0	0	0	0	1	0	0		1	1	1	0	0	0	0	0	0	NA	1	SD	SD	SD	SD	SD	SD	SD	SD	SD	SD	SD	SD	SD	SD	SD	0	0	0
67	1014878981	2011-04-22	2012-08-15	0	2013-02-08	0	1	0		0	0	0	0	0	0	0	0	1	0		1	1	0	0	0	0	0	0	0	NA	1	0	0	SD	SD	0	SD	SD	SD	SD	SD	SD	SD	SD	SD	SD	SD	SD	SD
68	1109552038	2012-03-07	2013-03-05	0	2013-03-18	1	1	0		1	1	0	1	0	0	0	0	0	0		1	1	0	0	0	0	0	0	0	NA	1	0	0	SD	1	0	SD	SD	0	0	SD	SD	0	SD	0	0	0	0	SD
69	1014887955	2014-11-22	2017-01-17	2	2017-04-21	0	2	0		0	0	0	0	0	0	0	0	0	0		1	0									1	SD	SD	SD	SD	SD	SD	SD	0	SD	SD	SD	SD	SD	SD	SD	SD	SD	SD
70	1109933454	2016-01-14	2017-03-23	0	2017-05-04	1	1	0		1	0	0	1	0	0	0	0	0	0		0	0									0
71	1232790932	2015-01-02	2017-04-06	0	2017-05-05	0	2	2	La dorada, caldas	1	1	0	0	0	0	0	0	1	1	111	0	0									0
72	1150692359	2014-06-24	2016-01-26	1	2017-04-25	0	1	0		1	0	0	1	0	0	0	0	0	0		1	0									1	SD	SD	SD	SD	1	1	1	SD	SD	SD	SD	SD	SD	SD	SD	SD	SD	SD
73	1144098075	1997-08-15	2017-04-19	SD	2017-05-23	0	19	0		1	0	0	0	1	0	0	0	1	1	700	1	1	1	0	0	1	0	0	0	NA	1	0	0	0	0	0	0	0	0	0	0	0	0	0	0	0	0	0	0
74	1117026637	2012-08-29	2017-05-08	0	2017-06-06	1	4	1		0	0	0	0	0	0	0	0	0	1	170	0	0									0
75	1114825204	2017-03-21	2017-03-21	2	2017-06-16	0	7	1		1	0	1	0	0	0	0	1	0	1	300	1	1	1	0	0	0	0	0	0	NA	1	SD	SD	SD	SD	SD	SD	SD	SD	SD	SD	SD	SD	SD	SD	SD	0	0	0
76	1109190092	2008-07-12	2016-10-13	SD	2018-12-21	0	10	0		0	0	0	0	0	0	0	0	SD	0		1	0									1	0	0	0	0	1	1	1	0	0	0	0	0	0	0	0	0	0	0
77	1109679055	2014-02-22	2017-11-03	0	2018-09-13	1	3	0		0	0	0	0	0	0	0	0	0	1	143	0	0									0
78	1232799784	2017-02-09	2018-02-14	0	2018-03-27	1	1	0		0	0	0	0	0	0	0	0	1	0		1	0									1	0	1	0	0	1	1	0	SD	SD	SD	SD	SD	SD	SD	SD	SD	SD	SD
79	1117031341	2016-05-17	2018-01-23	1	2018-02-14	1	1	0		0	0	0	0	0	0	0	0	1	1	597	1	1	1	0	0	0	0	0	0	NA	1	0	0	0	0	0	0	0	0	0	0	0	0	0	0	0	1	1	1
80	1110376696	2015-12-19	2017-12-22	0	2018-09-28	1	2	0		0	0	0	0	0	0	0	0	0	1	138	0	0									0
81	1193142883	2003-04-07	2016-09-15	13	2018-03-20	1	13	0		1	1	0	0	0	0	0	0	1	1	1113	1	1	1	0	0	0	0	0	0	NA	1	SD	SD	SD	SD	SD	SD	SD	SD	SD	SD	SD	SD	SD	SD	SD	1	1	1
82	1112055711	2011-10-18	2013-12-10	1	2014-02-17	1	2	1		1	1	1	0	0	0	0	0	0	1	1000	1	0									1	SD	SD	SD	SD	SD	SD	SD	SD	SD	SD	SD	SD	SD	SD	SD	SD	SD	SD
83	1058933652	2008-09-26	2017-06-30	SD	2018-01-17	0	8	1		1	1	1	0	0	0	0	0	0	1	4157	1	1	1	0	0	0	0	1	0	NA	1	0	0	0	0	0	0	0	0	0	0	0	0	0	0	0	0	0	0
84	1109561140	2016-08-02	2018-04-12	0	2018-10-10	1	1	0		1	0	0	1	0	0	0	0	0	1	8.5	1	0									1	0	0	0	0	0	0	0	0	0	0	0	0	0	0	0	0	0	0
85	1109194599	2013-11-07	2018-10-29	0	2018-12-06	1	4	0		0	0	0	0	0	0	0	0	0	1	312	0	0									0
86	1117358384	2015-12-16	2017-04-19	0	2018-07-16	0	1	1		0	0	0	0	0	0	0	0	1	1	20	1	1	0	0	0	0	0	0	0	NA	0
87	1108258361	2016-02-17	2017-09-28	0	2018-03-21	0	1	0		1	0	0	1	0	0	0	0	0	1	369	0	0									0
88	67000567	1977-06-02	2018-05-08	37	2018-05-24	0	40	0		0	0	0	0	0	0	0	0	1	0		1	1	1	0	0	0	0	0	0	NA	1	0	0	0	0	0	0	0	0	0	0	0	0	0	0	0	0	0	0
89	1144095504	1997-04-17	2018-11-16	21	2018-12-14	0	21	0		1	1	0	0	0	0	0	0	0	0		1	1	1	0	0	0	0	0	0	NA	1	SD	SD	SD	SD	SD	SD	SD	SD	SD	SD	SD	SD	SD	SD	SD	0	0	0
90	1130616530	1988-01-10	2017-03-07	26	2018-04-08	0	29	0		1	0	0	0	1	0	0	0	0	0		0	0									0
91	38985979	1947-08-17	2018-05-11	70	2018-05-24	0	70	0		1	0	0	0	1	0	0	0	0	0		0	0									0
92	67026309	1985-05-09	2017-07-24	33	2018-09-03	0	32	0		1	1	1	0	1	0	0	0	SD	0		1	1	1	0	0	0	0	0	0	NA	0
93	1144098498	1997-09-12	2018-08-17	20	2018-08-31	0	20	0		0	0	0	0	0	0	0	0	SD	0		1	0									1	0	0	0	0	0	0	0	0	0	0	0	0	0	0	0	0	0	0
94	66833444	1971-08-25	2015-05-01	SD	2015-09-29	0	43	0		1	1	0	0	0	0	0	0	SD	0		1	1	1	0	0	1	0	0	0	Gramineas	1	SD	SD	SD	SD	SD	SD	SD	SD	SD	SD	SD	SD	SD	SD	SD	0	0	0
95	1126604386	1994-10-27	2018-02-15	23	2018-03-12	1	23	0		0	0	0	0	0	0	0	0	SD	0		1	1	1	0	0	1	0	0	0	NA	1	0	0	0	0	0	0	0	1	0	0	0	0	0	0	0	1	1	0
96	32625644	1956-10-21	2017-10-20	58	2018-04-05	0	61	0		0	0	0	0	0	0	0	0	SD	0		1	1	0	0	0	0	0	0	0	NA	1	SD	SD	SD	SD	SD	SD	SD	SD	SD	SD	SD	SD	SD	SD	SD	0	0	0
97	79500467	1969-06-25	2018-02-13	SD	2018-04-26	1	48	0		0	0	0	0	0	0	0	0	SD	0		0	0									0
98	45593319	1978-07-19	2013-02-05	30	2013-05-07	0	34	0		1	1	0	0	0	0	0	0	1	0		1	1	1	0	0	0	0	0	0	NA	1	SD	SD	SD	SD	SD	SD	SD	SD	SD	SD	SD	SD	SD	SD	SD	0	0	SD
99	1112049417	2003-10-21	2012-08-23	14	2018-11-20	0	8	0		0	0	0	0	0	0	0	0	SD	0		1	1	1	0	0	0	0	0	0	NA	1	SD	SD	SD	SD	SD	SD	SD	SD	SD	SD	SD	SD	SD	SD	SD	0	0	0
100	1109559667	2015-11-24	2018-07-13	0	2018-09-12	1	2	0		0	0	0	0	0	0	0	0	1	0		1	1	0	0	0	0	0	0	0	NA	1	0	0	0	0	SD	SD	SD	SD	SD	SD	SD	SD	SD	SD	SD	SD	SD	SD
101	1109563053	2017-06-23	2018-07-13	0	2018-09-04	1	1	0		0	0	0	0	0	0	0	0	1	0		1	1	1	SD	SD	SD	SD	SD	SD	NA	1	0	0	0	0	SD	SD	SD	SD	SD	SD	SD	SD	SD	SD	SD	SD	SD	SD
102	31138720	1951-01-18	2013-04-23	61	2013-05-08	0	62	0		1	1	0	0	0	0	0	0	0	0		1	1	1	0	0	0	0	0	0	NA	1	0	0	SD	SD	0	SD	SD	0	0	SD	0	0	SD	0	0	0	0	SD
103	1109552229	2012-04-12	2013-03-14	0	2013-05-09	1	0	0		1	0	0	1	0	0	0	0	1	0		1	1	1	0	0	0	0	0	0	NA	1	0	0	0	0	0	0	0	0	SD	SD	0	0	SD	0	0	0	0	SD
104	45436358	1956-10-25	2018-08-24	61	2018-08-28	0	61	0		1	1	0	0	0	0	0	0	1	0		1	0									1	0	0	0	0	0	0	0	0	0	0	0	0	0	0	0	0	0	0
105	31268345	1954-08-10	2012-11-07	58	2013-05-10	0	58	0		0	0	0	0	0	0	0	0	0	0		0	0									0
106	1150690108	2011-07-10	2013-06-17	0	2016-02-19	1	1	0		1	1	0	0	0	0	0	0	1	0		1	1	0	0	0	0	0	0	0	NA	1	0	0	0	0	0	0	0	0	0	0	0	0	0	0	0	0	0	0
107	1150691384	2012-11-17	2013-04-04	0	2013-05-22	1	0	0		1	0	0	1	0	0	0	0	1	0		0	0									0
108	1109926016	2012-03-26	2013-04-29	0	2013-05-24	1	1	0		0	0	0	0	0	0	0	0	1	1	1.86	0	0									0
109	1105373828	2008-10-02	2012-03-28	2	2016-02-19	1	3	0		0	0	0	0	0	0	0	0	1	0		1	0									1	0	0	0	0	1	1	1	0	0	0	0	0	0	0	0	0	0	0
110	94487154	1975-12-02	2012-01-30	28	2013-05-31	1	36	0		1	1	0	0	0	0	0	0	1	0		1	1	1	0	0	1	0	0	0	NA	1	0	0	SD	SD	0	SD	SD	0	SD	SD	0	0	SD	0	0	0	0	1
111	1105378581	2010-09-18	2012-05-31	1	2013-06-12	1	1	0		1	1	0	0	0	0	0	0	1	1	1236	1	1	0	0	0	0	0	0	0	NA	0
112	14967812	1950-09-14	2013-02-14	62	2013-06-14	1	62	0		1	0	1	0	0	0	0	0	0	0		0	0									0
113	99012710450	1999-01-27	2013-05-30	13	2013-06-16	0	14	1		1	1	0	0	0	0	0	0	1	0		1	1	0	0	0	0	0	0	0	NA	1	SD	SD	SD	SD	SD	SD	SD	SD	SD	SD	SD	SD	SD	SD	SD	0	0	SD
114	1105378797	2010-10-27	2012-01-30	1	2013-06-24	0	1	0		1	0	1	0	0	0	0	0	1	1	449	1	0									1	1	1	SD	SD	0	SD	SD	1	SD	SD	0	1	SD	0	0	0	1	SD
115	16379096	1985-05-29	2011-09-23	26	2013-07-17	1	26	0		1	0	1	0	0	0	0	1	1	1	2244	1	1	1	1	1	0	1	1	SD	NA	1	1	1	SD	SD	1	SD	SD	1	0	0	1	0	SD	1	0	0	0	SD
116	16258486	1958-12-21	2013-08-06	51	2013-08-28	1	54	1		0	0	0	0	0	0	0	0	0	0		0	0									0
117	1112055525	2011-09-08	2012-08-28	0	2013-09-11	1	0	1		0	0	0	0	0	0	0	0	0	0		1	0									1	1	1	SD	SD	0	SD	SD	0	SD	SD	0	0	SD	0	0	0	0	SD
118	31286737	1955-08-26	2012-10-31	50	2013-11-08	0	57	0		1	1	0	0	0	0	0	0	0	0		0	0									0
119	1110372307	2010-09-16	2013-09-30	SD	2013-12-04	0	3	0		1	1	1	0	0	0	0	0	1	0		1	1	1	0	0	0	0	0	0	NA	1	0	0	SD	SD	0	SD	SD	0	SD	SD	0	0	SD	0	0	0	0	SD
120	38998089	1948-03-23	2013-05-24	15	2013-12-12	0	65	0		1	1	0	0	0	0	0	0	0	0		1	1	1	1	0	1	1	1	0	NA	1	1	1	SD	SD	0	SD	SD	0	SD	SD	0	0	SD	0	0	0	0	SD
121	1107843732	2006-04-25	2013-11-25	SD	2014-01-02	0	7	0		1	0	1	0	0	0	0	0	0	0		1	1	0	0	0	0	0	0	SD	NA	1	0	0	0	0	0	0	SD	0	SD	SD	0	0	SD	0	0	0	0	SD
122	1144053806	1992-07-30	2014-01-08	21	2014-01-13	1	21	0		1	1	0	0	0	0	0	1	0	0		1	1	1	SD	SD	SD	SD	SD	SD	NA	1	0	0	SD	SD	0	SD	SD	0	SD	SD	0	0	SD	0	0	0	0	SD
123	1113989914	2006-05-01	2014-07-15	3	2014-09-25	0	8	1		1	1	0	1	0	0	0	0	1	0		1	1	1	1	0	1	1	0	0	NA	0
124	1110372114	2010-07-21	2012-06-19	0	2014-02-10	1	1	0		1	0	1	0	0	0	0	0	0	0		1	1	0	0	0	0	0	0	0	NA	1	0	0	0	0	0	0	0	0	0	0	0	0	0	0	0	0	0	0
125	41355984	1946-08-19	2014-09-12	67	2014-11-19	0	67	0		0	0	0	0	0	0	0	0	0	0		1	0									0
126	97071606817	1997-07-16	2014-01-09	16	2014-02-10	0	16	0		1	0	0	1	0	0	0	0	SD	0		0	0									0
127	1043307514	2009-10-02	2014-08-29	SD	2014-10-06	0	4	0		1	1	1	0	0	0	0	0	1	1	473	1	1	1	0	0	0	0	0	0	NA	0
128	1006036090	2002-12-29	2013-08-20	10	2014-02-11	1	10	1		1	1	0	0	1	0	0	0	SD	0		1	1	1	1	0	1	1	1	0	Gramineas	1	0	0	0	0	0	0	0	0	0	0	0	0	0	0	0	0	0	0
129	1107864275	2011-06-25	2014-01-23	0	2014-04-11	1	2	0		1	1	0	0	0	0	0	0	1	1	880	1	1	1	0	0	0	0	0	0	NA	1	SD	SD	SD	SD	1	1	0	SD	SD	SD	SD	SD	SD	SD	SD	SD	SD	SD
130	35365550	2003-07-29	2014-09-18	11	2014-11-04	1	11	0		1	1	1	0	0	0	0	0	0	0		1	0									0
131	1114154836	2009-02-04	2013-11-19	1	2014-03-06	0	4	0		1	1	1	0	0	0	0	0	1	1	722	1	1	1	0	0	0	0	0	0	NA	1	0	0	0	0	0	0	0	SD	SD	SD	SD	SD	SD	SD	SD	SD	SD	SD
132	31274612	1957-10-29	2014-10-28	53	2014-11-13	0	57	0		0	0	0	0	0	0	0	0	0	1	64.56	1	0									0
133	1109554392	2013-02-28	2014-09-10	1	2014-11-26	1	1	0		1	1	1	0	0	0	0	0	1	0		1	SD									0
134	1109552216	2012-04-10	2013-04-10	0	2014-03-27	0	1	0		0	0	0	0	0	0	0	0	0	0		1	0									1	0	0	0	0	0	0	0	0	0	0	0	0	0	0	0	0	0	0
135	14956770	1948-11-07	2014-02-04	65	2014-03-27	1	65	1		0	0	0	0	0	0	0	0	SD	0		0	0									0
136	1104831234	2012-09-15	2014-06-06	0	2014-08-27	0	1	0		0	0	0	0	0	0	0	0	0	0		1	0									0
137	16635507	1960-03-31	2014-11-28	SD	2014-12-18	1	54	0		1	0	0	1	0	0	0	0	1	1	8.35	0	0									0
139	1105377647	2010-04-27	2014-04-04	0	2014-05-29	1	3	0		0	0	0	0	0	0	0	0	1	0		1	0									1	0	0	0	0	0	0	0	0	0	0	0	0	0	0	0	0	0	0
140	1107051449	1988-09-15	2014-12-15	26	2014-12-22	0	26	SD		0	1	0	0	0	0	0	0	0	1	212	0	SD									SD
141	1104829255	2011-11-07	2014-11-28	1	2015-01-06	1	3	0		0	0	0	0	0	0	0	0	0	0		0	SD									SD
142	1166464766	2013-05-23	2013-10-09	0	2014-04-07	1	1	1		0	0	0	0	0	0	0	0	1	1	8.35	0	0									0
143	1114830571	2012-01-14	2014-04-22	1	2014-06-06	1	2	1		1	1	0	0	0	0	0	0	1	0		1	1	0	0	0	0	0	0	0	NA	1	0	0	0	0	0	0	0	SD	SD	SD	SD	SD	SD	SD	SD	SD	SD	SD
144	1143856950	1994-10-13	2014-12-14	19	2015-01-13	1	20	0		1	1	0	0	0	0	0	0	1	0		1	1	0	1	0	1	0	0	1	NA	1	SD	SD	SD	SD	SD	SD	SD	SD	SD	SD	SD	SD	SD	SD	SD	0	0	SD
145	1105380117	2011-05-24	2014-05-27	0	2014-06-09	1	3	0		0	0	0	0	0	0	0	0	0	1	256	0	0									0
146	1112059065	2013-12-24	2014-11-25	0	2015-01-14	0	0	0		0	0	0	0	0	0	0	0	0	0		0	SD									SD
147	1150690409	2011-11-02	2014-10-21	1	2015-01-22	1	3	2	puerto tejada, cauca	1	1	0	0	0	0	0	0	0	0		1	0									0
148	1105375860	2009-08-17	2015-02-24	1	2015-03-12	1	5	0		1	1	0	1	0	0	0	0	1	0		1	0									0
149	1109924919	2011-09-28	2015-04-01	1	2015-05-07	1	3	0		0	0	0	0	0	0	0	0	0	0		0	SD									SD
150	66854179	1972-03-11	2015-06-26	42	2015-07-07	0	43	0		0	0	0	0	0	0	0	0	0	1	267	1	1	1	0	0	1	0	0	0	NA	0
151	1007016523	2002-08-29	2015-01-29	10	2015-02-13	1	12	0		0	0	0	0	0	0	0	0	0	0		0	SD									SD
152	1109674556	2011-08-22	2014-12-11	0	2015-02-17	0	3	0		1	1	1	1	0	0	0	0	0	1	230	1	1	1	1	0	0	0	0	0	NA	0
153	1014882917	2012-11-07	2014-11-24	0	2015-02-18	0	2	0		0	0	0	0	0	0	0	0	1	0		1	0									1	0	0	0	0	1	0	1	1	SD	SD	1	0	SD	0	0	0	0	SD
154	1150944945	2013-05-26	2014-02-10	0	2015-02-26	1	0	1		0	0	0	0	0	0	0	0	1	0		1	SD									1	SD	NA	NA	NA	1	1	0	SD	SD	SD	SD	SD	SD	SD	SD	SD	SD	SD
155	31468863	1958-01-24	2015-02-03	SD	2015-03-03	0	57	0		1	1	0	0	1	0	0	0	1	0		1	1	1	0	0	1	0	0	0	NA	0
156	14994193	1953-08-27	2015-02-17	53	2015-03-04	1	61	0		0	0	0	0	0	0	0	0	0	0		1	SD									1	0	0	SD	SD	0	SD	SD	0	SD	SD	0	0	SD	0	0	0	0	1
157	525080	2010-03-27	2013-10-17	0	2015-04-15	1	3	0		1	1	1	1	0	0	0	0	1	0		1	1	1	0	0	0	0	0	0	NA	1	0	0	SD	SD	1	SD	SD	0	SD	SD	0	0	SD	0	0	0	0	SD
158	1108256401	2012-03-05	2015-04-14	1	2015-05-11	1	3	0		1	0	0	1	0	0	1	0	0	1	7325	1	1	1	1	0	0	0	0	0	NA	0
159	1111688424	2013-07-20	2015-03-31	0	2015-05-12	1	1	0		0	0	0	0	0	0	0	0	1	1	655	1	SD									0
160	1104833967	2014-01-14	2015-05-06	0	2015-05-26	0	1	1		0	0	0	0	0	0	0	0	1	0		0	SD									SD
161	1107080945	1994-02-12	2014-12-22	5	2015-06-16	1	20	2	boston	1	1	0	0	0	0	0	0	SD	0		0	SD									SD
162	1108647899	2012-10-02	2015-04-21	0	2015-04-21	1	2	0		0	0	0	0	0	0	0	0	0	1	13	1	0									0
163	1104832183	2013-03-19	2014-12-02	1	2015-06-19	1	1	0		1	1	0	1	0	0	0	0	1	1	174	1	0									0
164	1105380914	2011-09-27	2015-06-11	2	2015-07-01	1	3	1		1	0	0	1	0	0	0	0	0	0		0	0									0
165	1144099768	1988-01-09	2015-04-09	SD	2015-07-02	0	17	0		1	1	0	1	0	0	1	0	SD	0		1	1	1	1	0	1	1	1	0	NA	1	SD	NA	NA	NA	SD	NA	NA	SD	SD	SD	SD	SD	SD	SD	SD	SD	SD	SD
166	1065814819	2013-04-23	2014-07-24	1	2015-07-24	0	1	0		0	0	0	0	0	0	0	0	0	0		0	SD									SD
167	1114549145	2013-11-25	2015-02-13	0	2015-07-31	1	1	1		1	0	0	0	0	0	0	1	0	1	14	1	SD									0
168	1144041694	1990-12-08	2015-02-15	23	2015-08-14	0	24	0		1	1	1	0	1	0	0	0	SD	0		1	1	0	0	0	1	0	1	0	NA	1	0	0	SD	SD	1	SD	SD	0	SD	SD	0	0	SD	0	0	0	0	1
169	1105381673	2012-02-19	2014-07-28	0	2015-08-20	1	1	0		1	1	1	0	0	0	0	0	0	0		1	1	1	0	0	0	1	0	0	NA	1	0	SD	SD	SD	1	SD	1	0	SD	SD	0	0	SD	0	0	0	0	0
170	1109553759	2012-12-02	2015-05-20	0	2015-08-27	1	2	0		1	0	1	1	0	0	0	0	1	1	553	0	SD									SD
171	1107862059	2010-10-14	2015-05-04	SD	2015-09-14	1	4	1		1	0	0	1	0	0	0	0	0	0		1	SD									1	SD	1	SD	SD	SD	SD	SD	1	SD	SD	SD	SD	SD	1	SD	SD	SD	SD
172	1104833602	2013-10-29	2015-02-18	0	2015-09-15	0	1	0		1	1	0	1	1	0	0	0	0	0		1	SD									1	0	0	SD	SD	1	SD	1	0	SD	SD	0	0	SD	0	0	0	0	0
173	1125578349	2008-11-01	2015-05-07	0	2015-09-17	1	6	0		1	1	1	1	0	0	0	0	1	0		1	SD									1	0	0	0	0	1	0	0	0	0	0	0	0	0	0	0	0	0	0
174	66992241	1977-04-05	2015-09-16	SD	2015-11-04	0	38	0		1	1	0	0	0	0	0	1	SD	0		1	1	1	0	0	1	1	0	0	NA	1	0	0	SD	SD	0	SD	SD	0	SD	SD	0	0	SD	0	0	0	0	1
175	66833444	1971-08-25	2015-06-01	SD	2015-09-29	0	43	0		1	1	1	0	0	0	0	0	SD	0		1	1	1	1	0	1	0	0	0	NA	1	SD	SD	SD	SD	SD	SD	SD	SD	SD	SD	SD	SD	SD	SD	SD	SD	SD	0
176	1112059436	2014-04-21	2015-07-28	0	2015-10-20	0	0	0		0	0	0	0	0	0	0	0	0	1	20	1	SD									0
177	1105365841	2005-10-26	2014-07-25	0	2015-11-24	0	8	0		1	1	1	0	0	0	0	0	SD	0		1	1	1	0	1	1	1	1	0	NA	1	1	1	1	1	1	1	1	1	SD	SD	1	1	SD	0	1	0	0	SD
178	1111485032	2013-03-23	2015-12-03	0	2016-01-29	1	2	0		1	1	0	0	0	0	0	0	0	0		1	SD									0
[truncated: 124 more columns]
